# Supplementary material for: Detection and Molecular Characterization of Adenoviruses in Captive and Free-Roaming African Green Monkeys (Chlorocebus sabaeus): Evidence for Possible Recombination and Cross-Species Transmission
Source: Viruses. 2023 Jul 22;15(7):1605. doi: 10.3390/v15071605 (PMC10385324; doi:10.3390/v15071605)
Supplement: Supplementary file 1 [file viruses-15-01605-s001.zip]

Archive with 1 entries (1 files):
- viruses-2478472-supplementary.pdf
